# Supplementary material for: The topoisomerase 3 zinc finger domain cooperates with the RMI1 scaffold to promote stable association of the BTR complex to recombination intermediates in the Caenorhabditis elegans germline
Source: Nucleic Acids Res. 2022 May 27;50(10):5652–71. doi: 10.1093/nar/gkac408 (PMC9178014; doi:10.1093/nar/gkac408)
Supplement: gkac408_Supplemental_Files [file gkac408_supplemental_files.zip]

Archive with 2 entries (2 files):
- Supplementary table 1.xlsx
- Supporting material_revised_4.4_final.pdf
