# Supplementary material for: The topoisomerase 3 zinc finger domain cooperates with the RMI1 scaffold to promote stable association of the BTR complex to recombination intermediates in the Caenorhabditis elegans germline
Source: Nucleic Acids Res. 2022 May 27;50(10):5652–71. doi: 10.1093/nar/gkac408 (PMC9178014; doi:10.1093/nar/gkac408)
Supplement: gkac408_Supplemental_Files [file gkac408_supplemental_files.zip › Supplementary table 1.xlsx]

## Sheet: fig. 3
fig 2
zone 1
	rtel-1; top-3::ha	top-3-ZnF::ha	rtel-1; top-3-ZnF::ha
top-3::ha	* 0.013	ns	****
rtel-1; top-3::ha		** 0.006	* 0.02
top-3-ZnF::ha			****
zone 2
	rtel-1; top-3::ha	top-3-ZnF::ha	rtel-1; top-3-ZnF::ha
top-3::ha	ns	****	****
rtel-1; top-3::ha		****	*** 0.0001
top-3-ZnF::ha			*** 0.0002
Zone3
	rtel-1; top-3::ha	top-3-ZnF::ha	rtel-1; top-3-ZnF::ha
top-3::ha	****	****	****
rtel-1; top-3::ha		****	****
top-3-ZnF::ha			** 0.007
Zone4
	rtel-1; top-3::ha	top-3-ZnF::ha	rtel-1; top-3-ZnF::ha
top-3::ha	* 0.02	ns	** 0.006
rtel-1; top-3::ha		** 0.0097	****
top-3-ZnF::ha			* 0.02

## Sheet: fig. 4
zone 1
	gfp::rmh-1; top-3(jf153)	gfp::rmh-1; top-3(jf153); rmh-2(jg92)
gfp::rmh-1	ns	****
gfp::rmh-1; top-3(jf153)		*** 0.0003
zone 2
	gfp::rmh-1; top-3(jf153)	gfp::rmh-1; top-3(jf153); rmh-2(jg92)
gfp::rmh-1	****	****
gfp::rmh-1; top-3(jf153)		****
zone 3
	gfp::rmh-1; top-3(jf153)	gfp::rmh-1; top-3(jf153); rmh-2(jg92)
gfp::rmh-1	****	****
gfp::rmh-1; top-3(jf153)		****
zone 4
	gfp::rmh-1; top-3(jf153)	gfp::rmh-1; top-3(jf153); rmh-2(jg92)
gfp::rmh-1	ns	****
gfp::rmh-1; top-3(jf153)		****

## Sheet: fig. 5
zone 1
	gfp::msh-5; top-3(ZnF)	gfp::msh-5; rmh-2(jf92)	gfp::msh-5; rmh-2(jf92); top-3(ZnF)
gfp::msh-5	* 0.03	ns	* 0.049
gfp::msh-5; top-3(ZnF)		ns	ns
gfp::msh-5; rmh-2(jf92)			ns
zone 2
	gfp::msh-5; top-3(ZnF)	gfp::msh-5; rmh-2(jf92)	gfp::msh-5; rmh-2(jf92); top-3(ZnF)
gfp::msh-5	****	****	****
gfp::msh-5; top-3(ZnF)		ns	****
gfp::msh-5; rmh-2(jf92)			** 0.002
zone 3
	gfp::msh-5; top-3(ZnF)	gfp::msh-5; rmh-2(jf92)	gfp::msh-5; rmh-2(jf92); top-3(ZnF)
gfp::msh-5	****	*** 0.0002	****
gfp::msh-5; top-3(ZnF)		*** 0.0003	****
gfp::msh-5; rmh-2(jf92)			****
zone 3
	gfp::msh-5; top-3(ZnF)	gfp::msh-5; rmh-2(jf92)	gfp::msh-5; rmh-2(jf92); top-3(ZnF)
gfp::msh-5	ns	ns	** 0.0095
gfp::msh-5; top-3(ZnF)		ns	** 0.0095
gfp::msh-5; rmh-2(jf92)			ns

## Sheet: fig 6
HA Foci
zone 1			zone 2			zone 3			zone 4
	top-3::ha; rmh-2			top-3::ha; rmh-2			top-3::ha; rmh-2			top-3::ha; rmh-2
top-3-ZnF ::HA	****		top-3-ZnF ::HA	****		top-3-ZnF ::HA	ns		top-3-ZnF ::HA	****
Diakinesis
	rmh-2(jf94)			rmh-2(jf94); top-3-ZnF				rmh-2(jf94)			rmh-2(jf94); top-3-ZnF; spo-11(ok79)
top-3-ZnF	** 0.0099		top-3-ZnF	****			rmh-2(jf94); top-3-ZnF	****		spo-11(ok79)	* 0.028
